# Supplementary material for: Dielectric Elastomer Fiber Actuators with Aqueous Electrode
Source: Polymers (Basel). 2021 Dec 9;13(24):4310. doi: 10.3390/polym13244310 (PMC8708416; doi:10.3390/polym13244310)
Supplement: Supplementary file 1 [file polymers-13-04310-s001.zip]

Archive with 2 entries (2 files):
- polymers-1465740 - Supplementary material-done.pdf
- polymers-1465740 - Supplementary_Video_S1.mp4
